# Supplementary material for: Pathological Complete Response After Neoadjuvant Chemotherapy in Breast Cancer: A Literature Overview
Source: Cancers (Basel). 2026 May 25;18(11):1718. doi: 10.3390/cancers18111718 (PMC13255888; doi:10.3390/cancers18111718)
Supplement: Supplementary file 1 [file cancers-18-01718-s001.zip]

Archive with 1 entries (1 files):
- cancers-4285170-supplementary.pdf
